# Supplementary material for: Proteomics of extracellular vesicles produced by Granulicatella adiacens, which causes infective endocarditis
Source: PLoS One. 2020 Nov 20;15(11):e0227657. doi: 10.1371/journal.pone.0227657 (PMC7679012; doi:10.1371/journal.pone.0227657)
Supplement: S1 File — (XLSX) [file pone.0227657.s001.xlsx]

## Sheet: Tabelle1
User	Ulf Bergmann
E-mail	ub@pfa
Search title	LTQ_19B022_Kuweit_Sample-GA-EVS
MS data file	LTQ_19B022_Kuweit_Sample-GA-EVS.mgf
Database 1	contaminants 20160129 (249 sequences; 128,730 residues)
Database 2	UB_target (17,006 sequences; 5,494,838 residues)
Taxonomy 1	(none)
Taxonomy 2	(none)
Timestamp	5 May 2020 at 11:59:17 GMT
Type of search	MS/MS Ion Search
Quantitation	None
Enzyme	Trypsin
Fixed modifications	Carbamidomethyl (C)
Variable modifications	Deamidated (NQ),Oxidation (M)
Mass values	Monoisotopic
Protein mass	Unrestricted
Peptide mass tolerance	3 ppm
Fragment mass tolerance	0.6 Da
Max missed cleavages	2
Instrument type	ESI-TRAP
Number of queries	23402
Significance threshold p<	0.003507
Max. number of families	AUTO
Ions score or expect cut-off	-1
Preferred taxonomy	All entries
Show Percolator scores?	no
Filters:	(NOT(Database is contaminants) AND Member = 1)
Family	Member	Database	Accession	Score	emPAI	Mass	Sequence coverage	Num. of significant matches	Num. of significant unique sequences	Description
1	1	UB_target	WP_005607266.1	1892	1.1	56817	0.46	45	14	chaperonin GroEL [Granulicatella adiacens]
2	1	UB_target	WP_005607328.1	1856	1.36	66598	0.5	54	13	oligopeptide ABC transporter substrate-binding protein [Granulicatella adiacens]
3	1	UB_target	WP_005607135.1	1322	1.67	27143	0.53	30	9	triose-phosphate isomerase [Granulicatella]
4	1	UB_target	WP_005606562.1	1192	0.93	45775	0.43	34	10	CHAP domain-containing protein [Granulicatella adiacens]
5	1	UB_target	WP_005607132.1	1128	1.29	46972	0.52	30	12	phosphopyruvate hydratase [Granulicatella adiacens]
6	1	UB_target	WP_005607139.1	988	2.21	35885	0.67	31	11	type I glyceraldehyde-3-phosphate dehydrogenase [Granulicatella]
7	1	UB_target	RKW27198.1	682	0.44	49846	0.26	18	6	NADH oxidase [Granulicatella sp.]
8	1	UB_target	WP_005606196.1	595	1.34	17251	0.37	16	4	DNA starvation/stationary phase protection protein [Granulicatella adiacens]
9	1	UB_target	WP_005606451.1	540	0.75	37403	0.34	17	7	tagatose-bisphosphate aldolase [Granulicatella adiacens]
10	1	UB_target	WP_005605418.1	517	0.62	36960	0.3	11	6	lactate dehydrogenase [Granulicatella]
11	1	UB_target	WP_005607062.1	508	0.38	66175	0.2	15	7	M3 family oligoendopeptidase [Granulicatella adiacens]
12	1	UB_target	RKW27215.1	503	0.48	61821	0.21	17	8	phospho-sugar mutase [Granulicatella sp.]
13	1	UB_target	WP_005606663.1	498	0.87	48005	0.37	18	10	extracellular solute-binding protein [Granulicatella]
14	1	UB_target	WP_005606180.1	446	0.55	47778	0.2	15	6	extracellular solute-binding protein [Granulicatella adiacens]
16	1	UB_target	WP_005605501.1	426	0.75	32000	0.36	17	6	elongation factor Ts [Granulicatella adiacens]
17	1	UB_target	WP_005605525.1	413	0.32	65434	0.18	14	6	molecular chaperone DnaK [Granulicatella adiacens]
18	1	UB_target	WP_005606841.1	396	0.62	49779	0.33	19	8	glucose-6-phosphate isomerase [Granulicatella adiacens]
19	1	UB_target	WP_005606823.1	388	0.4	62778	0.16	11	7	phosphoenolpyruvate--protein phosphotransferase [Granulicatella adiacens]
20	1	UB_target	WP_005607047.1	377	0.61	50367	0.29	16	8	C1 family peptidase [Granulicatella adiacens]
21	1	UB_target	WP_005606636.1	346	0.35	39940	0.15	11	4	glutamyl aminopeptidase [Granulicatella adiacens]
22	1	UB_target	WP_005607201.1	301	0.44	49088	0.2	10	6	carbohydrate ABC transporter substrate-binding protein [Granulicatella]
23	1	UB_target	WP_005607487.1	286	0.74	43376	0.33	12	8	elongation factor Tu [Granulicatella]
24	1	UB_target	WP_005605278.1	274	1.62	8810	0.41	6	3	acyl carrier protein [Granulicatella adiacens]
25	1	UB_target	EEW36863.1	269	0.18	54184	0.12	7	3	peptidase, C69 family [Granulicatella adiacens ATCC 49175 ATCC 49175]
26	1	UB_target	WP_005607854.1	264	0.18	55053	0.11	8	3	citrate lyase subunit alpha [Granulicatella adiacens]
27	1	UB_target	RKW29380.1	262	0.14	68179	0.09	6	3	oligoendopeptidase F [Granulicatella sp.]
28	1	UB_target	RKW26694.1	258	0.17	38311	0.1	7	2	M42 family peptidase [Granulicatella sp.]
29	1	UB_target	WP_005605012.1	237	0.14	68834	0.08	6	3	V-type ATP synthase subunit A [Granulicatella adiacens]
30	1	UB_target	WP_005605729.1	231	0.19	34592	0.11	3	2	6-phosphofructokinase [Granulicatella]
31	1	UB_target	WP_005605283.1	231	0.32	43140	0.22	9	3	beta-ketoacyl-ACP synthase II [Granulicatella adiacens]
32	1	UB_target	WP_005605130.1	230	0.18	72728	0.11	7	4	transketolase [Granulicatella adiacens]
33	1	UB_target	RKW26844.1	224	0.26	51702	0.16	7	4	pyruvate kinase [Granulicatella sp.]
34	1	UB_target	RKW29833.1	221	0.25	53480	0.14	6	4	flavocytochrome c [Granulicatella sp.]
35	1	UB_target	WP_005605703.1	217	0.76	10047	0.33	7	2	HU family DNA-binding protein
36	1	UB_target	WP_005605626.1	212	0.36	19293	0.19	3	2	adenine phosphoribosyltransferase [Granulicatella adiacens]
37	1	UB_target	RKW29377.1	202	0.3	45692	0.17	7	4	toxic anion resistance protein [Granulicatella sp.]
38	1	UB_target	WP_005605225.1	192	0.28	49313	0.15	6	4	dihydrolipoyl dehydrogenase [Granulicatella adiacens]
39	1	UB_target	WP_005607427.1	192	0.3	45504	0.14	10	4	aminopeptidase [Granulicatella adiacens]
40	1	UB_target	WP_005606850.1	191	0.17	18408	0.11	3	1	phosphatidylglycerophosphatase A [Granulicatella adiacens]
41	1	UB_target	WP_005607816.1	191	0.47	15065	0.23	6	2	50S ribosomal protein L11
42	1	UB_target	EEW36428.1	186	0.2	50035	0.11	7	3	hypothetical protein [Granulicatella adiacens ATCC 49175 ATCC 49175]
43	1	UB_target	EEW37841.1	185	0.15	21088	0.09	2	1	co-chaperone GrpE [Granulicatella adiacens ATCC 49175 ATCC 49175]
44	1	UB_target	WP_005606105.1	183	0.4	26612	0.11	8	3	SDR family oxidoreductase [Granulicatella]
45	1	UB_target	EEW37245.1	172	0.22	45195	0.1	8	3	phosphoglycerate kinase [Granulicatella adiacens ATCC 49175 ATCC 49175]
47	1	UB_target	WP_005605924.1	167	0.09	73198	0.05	5	2	S9 family peptidase [Granulicatella adiacens]
48	1	UB_target	WP_005607398.1	165	0.29	35309	0.17	4	3	metal ABC transporter substrate-binding protein [Granulicatella adiacens]
49	1	UB_target	WP_005606772.1	161	0.11	88259	0.06	5	3	phenylalanine--tRNA ligase subunit beta [Granulicatella adiacens]
50	1	UB_target	WP_005607810.1	157	0.95	17495	0.34	6	4	50S ribosomal protein L10 [Granulicatella]
51	1	UB_target	RKW29980.1	157	0.87	9025	0.21	4	2	30S ribosomal protein S20 [Granulicatella sp.]
52	1	UB_target	WP_005606514.1	148	0.11	59098	0.04	4	2	peptide ABC transporter substrate-binding protein [Granulicatella adiacens]
53	1	UB_target	EEW38181.1	145	0.08	39481	0.05	2	1	alcohol dehydrogenase, iron-dependent [Granulicatella adiacens ATCC 49175 ATCC 49175]
54	1	UB_target	RKW25768.1	142	0.18	35450	0.13	5	2	alpha-ketoacid dehydrogenase subunit beta [Granulicatella sp.]
55	1	UB_target	RKW28577.1	139	0.29	11214	0.17	3	1	50S ribosomal protein L21 [Granulicatella sp.]
56	1	UB_target	WP_005605696.1	138	0.38	18014	0.27	6	2	hypothetical protein [Granulicatella]
57	1	UB_target	WP_005605745.1	134	0.18	35619	0.14	4	2	phosphate acetyltransferase [Granulicatella adiacens]
58	1	UB_target	RKW29614.1	132	0.26	26015	0.14	3	2	2-C-methyl-D-erythritol 4-phosphate cytidylyltransferase [Granulicatella sp.]
59	1	UB_target	WP_005605221.1	131	0.25	40763	0.13	5	3	pyruvate dehydrogenase (acetyl-transferring) E1 component subunit alpha [Granulicatella]
61	1	UB_target	WP_005607807.1	127	0.99	12547	0.35	5	3	50S ribosomal protein L7/L12 [Granulicatella]
62	1	UB_target	RKW27282.1	124	0.25	53085	0.13	6	4	NADP-dependent phosphogluconate dehydrogenase [Granulicatella sp.]
63	1	UB_target	EEW37447.1	121	0.27	12113	0.12	3	1	thioredoxin [Granulicatella adiacens ATCC 49175 ATCC 49175]
64	1	UB_target	RKW29913.1	120	0.05	62818	0.02	4	1	flavocytochrome c [Granulicatella sp.]
65	1	UB_target	WP_005605411.1	119	0.07	42264	0.04	2	1	Nif3-like dinuclear metal center hexameric protein [Granulicatella adiacens]
66	1	UB_target	RKW28818.1	115	0.17	38684	0.1	3	2	phosphonate ABC transporter substrate-binding protein [Granulicatella sp.]
67	1	UB_target	WP_005606374.1	112	0.08	36829	0.05	2	1	hypothetical protein [Granulicatella]
68	1	UB_target	WP_005605890.1	109	0.16	59900	0.13	5	3	NAD-dependent malic enzyme [Granulicatella]
69	1	UB_target	WP_005605842.1	107	0.06	49485	0.04	2	1	hypothetical protein [Granulicatella adiacens]
70	1	UB_target	RKW29369.1	104	0.12	27154	0.09	1	1	hypothetical protein [Granulicatella sp.]
71	1	UB_target	EEW36930.1	103	0.1	30173	0.13	4	1	3D domain protein [Granulicatella adiacens ATCC 49175 ATCC 49175]
72	1	UB_target	RKW29737.1	97	0.03	91688	0.02	2	1	PBP1A family penicillin-binding protein [Granulicatella sp.]
74	1	UB_target	RKW25989.1	92	0.09	34574	0.03	4	1	foldase [Granulicatella sp.]
75	1	UB_target	RKW26849.1	92	0.1	29847	0.07	2	1	purine-nucleoside phosphorylase [Granulicatella sp.]
76	1	UB_target	RKW26696.1	90	0.15	20471	0.06	2	1	DUF1307 domain-containing protein [Granulicatella sp.]
77	1	UB_target	EEW37494.1	88	0.28	11562	0.09	2	1	phosphocarrier protein HPr [Granulicatella adiacens ATCC 49175 ATCC 49175]
78	1	UB_target	OFT00695.1	77	0.09	33577	0.04	3	1	L-ribulose-5-phosphate 4-epimerase [Granulicatella sp. HMSC31F03]
79	1	UB_target	WP_005608182.1	77	0.29	11336	0.25	3	1	30S ribosomal protein S6 [Granulicatella]
80	1	UB_target	RKW29337.1	76	0.13	23910	0.06	2	1	biotin/lipoyl-binding protein, partial [Granulicatella sp.]
81	1	UB_target	RKW27683.1	75	0.1	32054	0.05	3	1	ROK family protein [Granulicatella sp.]
82	1	UB_target	QDC26953.1	74	0.22	14729	0.15	1	1	translation superoxide dismutase, partial [Granulicatella adiacens]
83	1	UB_target	WP_005605710.1	74	0.15	20808	0.09	3	1	LysM peptidoglycan-binding domain-containing protein [Granulicatella adiacens]
84	1	UB_target	RKW26695.1	73	0.19	16653	0.09	2	1	DUF1307 domain-containing protein [Granulicatella sp.]
85	1	UB_target	RKW29417.1	73	0.39	8479	0.29	1	1	thiol reductase thioredoxin, partial [Granulicatella sp.]
86	1	UB_target	WP_005605248.1	72	0.16	39499	0.09	2	2	extracellular solute-binding protein [Granulicatella adiacens]
87	1	UB_target	WP_005604985.1	72	0.24	13326	0.11	2	1	YlbF family regulator [Granulicatella]
89	1	UB_target	EEW37660.1	70	0.16	39287	0.09	2	2	putative dihydrodipicolinate reductase domain protein [Granulicatella adiacens ATCC 49175 ATCC 49175]
90	1	UB_target	WP_005605180.1	70	0.19	68351	0.12	4	4	oligoendopeptidase F [Granulicatella adiacens]
91	1	UB_target	EEW37316.1	65	0.39	8506	0.23	1	1	cold-shock DNA-binding domain protein [Granulicatella adiacens ATCC 49175 ATCC 49175]
92	1	UB_target	WP_005605412.1	64	0.14	45833	0.06	2	2	peptidase T [Granulicatella]
94	1	UB_target	WP_005607452.1	63	0.18	17422	0.14	2	1	30S ribosomal protein S5 [Granulicatella]
95	1	UB_target	RKW29368.1	60	0.12	27190	0.06	1	1	hypothetical protein [Granulicatella sp.]
96	1	UB_target	WP_005604991.1	60	0.18	36183	0.07	2	2	HD domain-containing protein [Granulicatella adiacens]
97	1	UB_target	WP_005605054.1	58	0.09	34495	0.07	1	1	ROK family glucokinase [Granulicatella]
99	1	UB_target	EEW38033.1	55	0.09	32826	0.09	1	1	putative enoyl-[acyl-carrier-protein] reductase II [Granulicatella adiacens ATCC 49175 ATCC 49175]
100	1	UB_target	WP_005607387.1	54	0.05	57937	0.04	2	1	zinc ABC transporter substrate-binding protein AdcA [Granulicatella adiacens]
101	1	UB_target	RKW25673.1	54	0.34	9792	0.16	2	1	hypothetical protein [Granulicatella sp.]
103	1	UB_target	RKW28361.1	53	0.09	34421	0.06	1	1	DUF1002 domain-containing protein [Granulicatella sp.]
104	1	UB_target	EEW38042.1	51	0.24	42334	0.15	3	3	Creatinase [Granulicatella adiacens ATCC 49175 ATCC 49175]
105	1	UB_target	RKW27369.1	48	0.11	27936	0.04	2	1	oxaloacetate decarboxylase subunit alpha, partial [Granulicatella sp.]
106	1	UB_target	RKW28418.1	43	0.09	67246	0.06	2	2	oligopeptide ABC transporter substrate-binding protein [Granulicatella sp.]
107	1	UB_target	WP_005607857.1	40	0.2	32299	0.09	2	2	citrate (pro-3S)-lyase subunit beta [Granulicatella adiacens]
108	1	UB_target	WP_005607469.1	40	0.42	7960	0.19	1	1	50S ribosomal protein L29
109	1	UB_target	RKW27467.1	39	0.1	60907	0.05	2	2	ATP-binding cassette domain-containing protein [Granulicatella sp.]
110	1	UB_target	EEW36998.1	39	0.11	28444	0.07	1	1	ribosomal protein L2 [Granulicatella adiacens ATCC 49175 ATCC 49175]
112	1	UB_target	RKW29296.1	36	0.16	19355	0.12	1	1	FMN-binding protein [Granulicatella sp.]
113	1	UB_target	RKW25792.1	35	0.07	42369	0.04	1	1	acetate kinase, partial [Granulicatella sp.]
115	1	UB_target	WP_005607235.1	34	0.17	18963	0.12	1	1	Lrp/AsnC family transcriptional regulator [Granulicatella adiacens]
117	1	UB_target	EEW36408.1	34	0.31	10436	0.19	1	1	hypothetical protein [Granulicatella adiacens ATCC 49175 ATCC 49175]
118	1	UB_target	RKW25990.1	33	0.12	27189	0.06	2	1	methionine ABC transporter substrate-binding protein, partial [Granulicatella sp.]
119	1	UB_target	WP_005605154.1	32	0.06	48647	0.03	1	1	glutathione-disulfide reductase [Granulicatella adiacens]
120	1	UB_target	WP_005607237.1	30	0.09	35756	0.04	1	1	phosphate acyltransferase PlsX [Granulicatella adiacens]
121	1	UB_target	RKW29474.1	30	0.06	55089	0.03	1	1	F0F1 ATP synthase subunit alpha [Granulicatella sp.]
122	1	UB_target	WP_005607463.1	28	0.3	10851	0.1	1	1	50S ribosomal protein L24 [Granulicatella adiacens]
124	1	UB_target	WP_005607461.1	26	0.16	20147	0.11	1	1	50S ribosomal protein L5 [Granulicatella adiacens]
