# Supplementary material for: Proteomics of extracellular vesicles produced by Granulicatella adiacens, which causes infective endocarditis
Source: PLoS One. 2020 Nov 20;15(11):e0227657. doi: 10.1371/journal.pone.0227657 (PMC7679012; doi:10.1371/journal.pone.0227657)
Supplement: S2 File — (XLSX) [file pone.0227657.s002.xlsx]

## Sheet: Signal P_GaEVs
Signal P
S.no.	Accession no	Protein name
1	gi_491800988_ref_WP_005607328.1_	oligopeptide ABC transporter substrate-binding protein [Granulicatella adiacens]
2	gi_491800219_ref_WP_005606562.1_	CHAP domain-containing protein [Granulicatella adiacens]
3	gi_491800320_ref_WP_005606663.1_	extracellular solute-binding protein [Granulicatella]
4	gi_491799837_ref_WP_005606180.1_	extracellular solute-binding protein [Granulicatella adiacens]
5	gi_491800859_ref_WP_005607201.1_	carbohydrate ABC transporter substrate-binding protein [Granulicatella]
6	gi_1489651420_gb_RKW29833.1_	flavocytochrome c [Granulicatella sp.]
7	gi_491801058_ref_WP_005607398.1_	metal ABC transporter substrate-binding protein [Granulicatella adiacens]
8	gi_491800171_ref_WP_005606514.1_	peptide ABC transporter substrate-binding protein [Granulicatella adiacens]
9	gi_1489651515_gb_RKW29913.1_	flavocytochrome c [Granulicatella sp.]
10	gi_1489650155_gb_RKW28818.1_	phosphonate ABC transporter substrate-binding protein [Granulicatella sp.]
11	gi_491800031_ref_WP_005606374.1_	hypothetical protein [Granulicatella]
12	gi_491798879_ref_WP_005605842.1_	hypothetical protein [Granulicatella adiacens]
13	gi_1489650843_gb_RKW29369.1_	hypothetical protein [Granulicatella sp.]
14	gi_259035675_gb_EEW36930.1_	3D domain protein [Granulicatella adiacens ATCC 49175 ATCC 49175]
15	gi_1489646510_gb_RKW25989.1_	foldase [Granulicatella sp.]
16	gi_1489647414_gb_RKW26696.1_	DUF1307 domain-containing protein [Granulicatella sp.]
17	gi_1489647413_gb_RKW26695.1_	DUF1307 domain-containing protein [Granulicatella sp.]
18	gi_491797269_ref_WP_005605248.1_	extracellular solute-binding protein [Granulicatella adiacens]
19	gi_1489650842_gb_RKW29368.1_	hypothetical protein [Granulicatella sp.]
20	gi_491801047_ref_WP_005607387.1_	zinc ABC transporter substrate-binding protein AdcA [Granulicatella adiacens]
21	gi_1489649584_gb_RKW28361.1_	DUF1002 domain-containing protein [Granulicatella sp.]
22	gi_1489649655_gb_RKW28418.1_	oligopeptide ABC transporter substrate-binding protein [Granulicatella sp.]
23	gi_1489650754_gb_RKW29296.1_	FMN-binding protein [Granulicatella sp.]
24	gi_1489646511_gb_RKW25990.1_	methionine ABC transporter substrate-binding protein, partial [Granulicatella sp.]
Lipo P
S.no.	Accession no	Protein Name
1	# gi_491800988_ref_WP_005607328.1_	oligopeptide ABC transporter substrate-binding protein [Granulicatella adiacens]
2	# gi_491800320_ref_WP_005606663.1	extracellular solute-binding protein [Granulicatella]
3	# gi_491799837_ref_WP_005606180.1_	extracellular solute-binding protein [Granulicatella adiacens]
4	# gi_491800859_ref_WP_005607201.1_	carbohydrate ABC transporter substrate-binding protein [Granulicatella]
5	# gi_1489651420_gb_RKW29833.1_	flavocytochrome c [Granulicatella sp.]
6	# gi_491801058_ref_WP_005607398.1_	metal ABC transporter substrate-binding protein [Granulicatella adiacens]
7	# gi_491800171_ref_WP_005606514.1_	peptide ABC transporter substrate-binding protein [Granulicatella adiacens]
8	# gi_1489651515_gb_RKW29913.1_	flavocytochrome c [Granulicatella sp.]
9	# gi_1489650155_gb_RKW28818.1_	phosphonate ABC transporter substrate-binding protein [Granulicatella sp.]
10	# gi_491800031_ref_WP_005606374.1_	hypothetical protein [Granulicatella]
11	# gi_491798879_ref_WP_005605842.1_	hypothetical protein [Granulicatella adiacens]
12	# gi_1489650843_gb_RKW29369.1_	hypothetical protein [Granulicatella sp.]
13	# gi_1489646510_gb_RKW25989.1_	foldase [Granulicatella sp.]
14	# gi_1489647414_gb_RKW26696.1_	DUF1307 domain-containing protein [Granulicatella sp.]
15	# gi_1489647413_gb_RKW26695.1_	DUF1307 domain-containing protein [Granulicatella sp.]
16	# gi_491797269_ref_WP_005605248.1_	extracellular solute-binding protein [Granulicatella adiacens]
17	# gi_1489650842_gb_RKW29368.1_	hypothetical protein [Granulicatella sp.]
18	# gi_491801047_ref_WP_005607387.1_	zinc ABC transporter substrate-binding protein AdcA [Granulicatella adiacens]
19	# gi_1489649655_gb_RKW28418.1_	oligopeptide ABC transporter substrate-binding protein [Granulicatella sp.]
20	# gi_1489650754_gb_RKW29296.1_	FMN-binding protein [Granulicatella sp.]
21	# gi_1489646511_gb_RKW25990.1_	methionine ABC transporter substrate-binding protein, partial [Granulicatella sp.]
